# Supplementary material for: Reference-free deconvolution of DNA methylation data and mediation by cell composition effects
Source: BMC Bioinformatics. 2016 Jun 29;17:259. doi: 10.1186/s12859-016-1140-4 (PMC4928286; doi:10.1186/s12859-016-1140-4)
Supplement: Additional file 2: — Supplementary Information Section S5 P-Value Histograms. This file contains histograms of p-values from limma analyses. (ZIP 39 kb) [file 12859_2016_1140_MOESM2_ESM.zip]

Archive with 17 entries (17 files):
- Pvalhistograms-AR[np].wmf
- Pvalhistograms-AR-as.wmf
- Pvalhistograms-BL-as.wmf
- Pvalhistograms-bl-hn.wmf
- Pvalhistograms-bl-ov.wmf
- Pvalhistograms-BL-ra.wmf
- Pvalhistograms-br-1[t].wmf
- Pvalhistograms-br-2[t].wmf
- Pvalhistograms-br-3[t].wmf
- Pvalhistograms-BR-tcga[n].wmf
- Pvalhistograms-BR-tcga[t].wmf
- Pvalhistograms-BV+LV.wmf
- Pvalhistograms-g[nt].wmf
- Pvalhistograms-L[np].wmf
- Pvalhistograms-PL-as.wmf
- Pvalhistograms-SP.wmf
- Pvalhistograms-UV-as.wmf
