# Supplementary material for: Reference-free deconvolution of DNA methylation data and mediation by cell composition effects
Source: BMC Bioinformatics. 2016 Jun 29;17:259. doi: 10.1186/s12859-016-1140-4 (PMC4928286; doi:10.1186/s12859-016-1140-4)
Supplement: Additional file 3: — Supplementary Information Section S5 P-Value Trajectories. This file contains illustrations of the trajectory of π 0 (proportion of null associations in limma analyses) as K varies across different values. (ZIP 82 kb) [file 12859_2016_1140_MOESM3_ESM.zip]

Archive with 17 entries (17 files):
- LimmaPi0byK-AR[np].wmf
- LimmaPi0byK-AR-as.wmf
- LimmaPi0byK-BL-as.wmf
- LimmaPi0byK-bl-hn.wmf
- LimmaPi0byK-bl-ov.wmf
- LimmaPi0byK-BL-ra.wmf
- LimmaPi0byK-br-1[t].wmf
- LimmaPi0byK-br-2[t].wmf
- LimmaPi0byK-br-3[t].wmf
- LimmaPi0byK-BR-tcga[n].wmf
- LimmaPi0byK-BR-tcga[t].wmf
- LimmaPi0byK-BV+LV.wmf
- LimmaPi0byK-g[nt].wmf
- LimmaPi0byK-L[np].wmf
- LimmaPi0byK-PL-as.wmf
- LimmaPi0byK-SP.wmf
- LimmaPi0byK-UV-as.wmf
